# Supplementary material for: Total and Metabolically Active Microbial Community of Aerobic Granular Sludge Systems Operated in Sequential Batch Reactors: Effect of Pharmaceutical Compounds
Source: Toxics. 2021 Apr 23;9(5):93. doi: 10.3390/toxics9050093 (PMC8146427; doi:10.3390/toxics9050093)
Supplement: Supplementary file 1 [file toxics-09-00093-s001.zip]

Archive with 1 entries (1 files):
- toxics-1171976-supplementary.pdf
